# Supplementary material for: Reassessment of variants of uncertain significance in tumor suppressor genes using new ClinGen PP1/PP4 criteria guidance
Source: Eur J Hum Genet. 2025 Jul 23;33(10):1368–75. doi: 10.1038/s41431-025-01911-z (PMC12480980; doi:10.1038/s41431-025-01911-z)
Supplement: Supplementary file 2 — Supplemenatary Table 1 [file 41431_2025_1911_MOESM2_ESM.xlsx]

## Sheet: Supplementary table
Supplementary Table 1. List of cases and their classification results
ID	Age	Sex	Phenotype	Gene	Variant	Test item	Type	Test method	Duplicate variant	Point system with classic PP1/PP4 crieteria			Point system with new PP1/PP4 crieteria
										ACMG/AMP evidence (point)	Total points	Class	A. ACMG/AMP evidence except for PP1/PP4 (point)	B. PP4 points	C. PP1(BS4) points	D. PP1/PP4 points (B+C capped at 5)	E. Total points (A + D)	Class
FH_01	32	M	Pheochromocytoma	FH	NM_000143.4:c.269C>A	Pheochromocytoma, Paraganglioma and Kidney Cancer Panel	Missense	DNA sequencing	X	PM2_SUP (1)	1	VUS	PM2_SUP (1)	0	NA	0	1	VUS
FH_02	56	M	Pheochromocytoma	FH	NM_000143.4:c.302G>A	Pheochromocytoma, Paraganglioma and Kidney Cancer Panel	Missense	DNA sequencing	X	PM5 (2), BS1 (-4)	-2	LBV	PM5 (2), BS1 (-4)	0	NA	0	-2	LBV
FH_03	56	M	Pheochromocytoma	FH	NM_000143.4:c.302G>A	Pheochromocytoma, Paraganglioma and Kidney Cancer Panel	Missense	DNA sequencing	O
FH_04	57	M	Pheochromocytoma	FH	NM_000143.4:c.302G>A	Pheochromocytoma, Paraganglioma and Kidney Cancer Panel	Missense	DNA sequencing	O
FH_05	59	M	HLRCC	FH	NM_000143.4:c.739G>A	FH single gene sequencing	Missense	DNA sequencing	X	PM2_SUP (1), PP3 (1), PP4 (1)	3	VUS	PM2_SUP (1), PP3 (1)	5	NA	5	7	LPV
NF1_01	11	F	R/O NF1	NF1	NM_001042492.3:c.1229T>C	NF1 single gene sequencing	Missense	RNA sequencing	X	PM2_SUP (1), PP3 (1)	2	VUS	PM2_SUP (1), PP3 (1)	0	NA	0	2	VUS
NF1_02	29	M	Neurofibromatosis	NF1	NM_001042492.3:c.1328T>C	NF1 single gene sequencing NF1 MLPA	Missense	RNA sequencing + MLPA	X	PM2_SUP (1), PP3 (1), PP4 (1)	3	VUS	PM2_SUP (1), PP3 (1)	5	NA	5	7	LPV
NF1_03	2	F	Epilepsy	NF1	NM_001042492.3:c.1496T>G	NF1 single gene sequencing	Missense	RNA sequencing	X	PM2_SUP (1)	1	VUS	PM2_SUP (1)	0	NA	0	1	VUS
NF1_04	2	M	Neurofibromatosis	NF1	NM_001042492.3:c.1499T>A	NF1 single gene sequencing	Missense	RNA sequencing	X	PM2_SUP (1), PP4 (1)	2	VUS	PM2_SUP (1)	5	NA	5	6	LPV
NF1_05	19	F	Neurofibromatosis	NF1	NM_001042492.3:c.1595T>C	NF1 single gene sequencing	Missense	RNA sequencing	X	PM2_SUP (1), PP3 (1), PP4 (1)	3	VUS	PM2_SUP (1), PP3 (1)	5	NA	5	7	LPV
NF1_06	31	F	R/O plexiform schwannoma	NF1	NM_001042492.3:c.1722-24A>G	NF1 single gene sequencing NF1 MLPA	Intron	RNA sequencing + MLPA	X	PM2_SUP (1), PP3 (1), PP4 (1)	3	VUS	PM2_SUP (1), PP3 (1)	5	NA	5	7	LPV
NF1_07	10	F	Neurofibromatosis	NF1	NM_001042492.3:c.1748A>G	NF1 single gene sequencing	Missense	RNA sequencing	X	PM2_SUP (1), PM4 (2), PS2 (4), PS4_SUP (1), BP4 (-1)	7	LPV	PM2_SUP (1), PM4 (2), PS2 (4), PS4_SUP (1), BP4 (-1)	0	NA	0	7	LPV
NF1_08	10	F	Anemia w/u	NF1	NM_001042492.3:c.2033C>T	Bone Marrow Failure/Germline Predisposition	Missense	DNA sequencing	X	BS1 (-4), BP4 (-1)	-5	LBV	BS1 (-4), BP4 (-1)	0	NA	0	-5	LBV
NF1_09	50	F	Neurofibromatosis	NF1	NM_001042492.3:c.2288T>G	NF1 single gene sequencing	Missense	RNA sequencing	X	PM2_SUP (1), PM5 (2), PP4 (1)	4	VUS	PM2_SUP (1), PM5 (2)	5	NA	5	8	LPV
NF1_10	1	M	Multiple café-au-lait spots	NF1	NM_001042492.3:c.248_251delinsC	NF1 single gene sequencing	In-frame	RNA sequencing	X	PM2_SUP (1), PM4 (2)	3	VUS	PM2_SUP (1), PM4 (2)	0	NA	0	3	VUS
NF1_11	1	F	Neurofibromatosis	NF1	NM_001042492.3:c.2681T>C	NF1 single gene sequencing	Missense	RNA sequencing	X	PP3 (1), PP4 (1)	2	VUS	PP3 (1)	5	NA	5	6	LPV
NF1_12	58	F	Breast cancer	NF1	NM_001042492.3:c.2683A>G	Breast and Ovarian Cancer Panel	Missense	DNA sequencing	X	PM2_SUP (1)	1	VUS	PM2_SUP (1)	0	NA	0	1	VUS
NF1_13	39	M	Neurofibromatosis	NF1	NM_001042492.3:c.3044T>C	NF1 single gene sequencing NF1 MLPA	Missense	RNA sequencing + MLPA	X	PM2_SUP (1), PS4_SUP (1), PP4 (1)	3	VUS	PM2_SUP (1), PS4_SUP (1)	5	NA	5	7	LPV
NF1_14	6	M	Café-au-lait spot, R/O NF1	NF1	NM_001042492.3:c.3509A>T	NF1 single gene sequencing	Missense	RNA sequencing	X	PM2_SUP (1), PP3 (1)	2	VUS	PM2_SUP (1), PP3 (1)	0	NA	0	2	VUS
NF1_15	47	F	Neurofibromatosis	NF1	NM_001042492.3:c.3656_3658del	NF1 single gene sequencing	In-frame	RNA sequencing	X	PM2_SUP (1), PM4 (2), PP4 (1)	4	VUS	PM2_SUP (1), PM4 (2)	5	NA	5	8	LPV
NF1_16	61	F	Pheochromocytoma	NF1	NM_001042492.3:c.4110+3A>G	Pheochromocytoma, Paraganglioma and Kidney Cancer Panel	Intron	DNA sequencing	X	BP4 (-1)	-1	LBV	BP4 (-1)	0	NA	0	-1	LBV
NF1_17	10	M	Neurofibromatosis	NF1	NM_001042492.3:c.4235G>C	NF1 single gene sequencing	Missense	RNA sequencing	X	PM2_SUP (1), PP3 (1), PP4 (1)	3	VUS	PM2_SUP (1), PP3 (1)	5	NA	5	7	LPV
NF1_18	19	M	Neurofibromatosis	NF1	NM_001042492.3:c.4245T>A	NF1 single gene sequencing	Missense	RNA sequencing	X	PM2_SUP (1), PP4 (1)	2	VUS	PM2_SUP (1)	5	NA	5	6	LPV
NF1_19	45	F	Family study	NF1	NM_001042492.3:c.4245T>A	NF1 single gene sequencing	Missense	RNA sequencing	O
NF1_20	0	M	Neurofibromatosis	NF1	NM_001042492.3:c.4253_4261del	NF1 single gene sequencing	In-frame	RNA sequencing	X	PM2_SUP (1), PM4 (2), PP4 (1)	4	VUS	PM2_SUP (1), PM4 (2)	5	NA	5	8	LPV
NF1_21	1	M	R/O NF1, Café-au-lait spot	NF1	NM_001042492.3:c.4372G>A	NF1 single gene sequencing	Missense	RNA sequencing	X	PM2_SUP (1), PP3 (1), PS2 (4)	6	LPV	PM2_SUP (1), PP3 (1), PS2 (4)	0	NA	0	6	LPV
NF1_22	1	F	Atrial septal defect, neonatal jaundice, R/O NF1	NF1	NM_001042492.3:c.4375_4377del	NF1 single gene sequencing	In-frame	RNA sequencing	X	PM2_SUP (1), PM4 (2)	3	VUS	PM2_SUP (1), PM4 (2)	0	NA	0	3	VUS
NF1_23	1	M	Neuroblastoma	NF1	NM_001042492.3:c.4409G>A	Common Cancer Predisposition Panel	Missense	DNA sequencing	X	None	0	VUS	None	0	NA	0	0	VUS
NF1_24	10	F	Café-au-lait spot	NF1	NM_001042492.3:c.4796C>A	NF1 single gene sequencing	Missense	RNA sequencing	X	PM2_SUP (1)	1	VUS	PM2_SUP (1)	0	NA	0	1	VUS
NF1_25	62	M	Neurofibromatosis	NF1	NM_001042492.3:c.4930G>A	Common Cancer Predisposition Panel	Missense	DNA sequencing	X	PM2_SUP (1), PP3 (1), PP4 (1)	3	VUS	PM2_SUP (1), PP3 (1)	4.5	NA	4.5	6.5	LPV
NF1_26	5	F	Epilepsy	NF1	NM_001042492.3:c.5318T>C	NF1 single gene sequencing	Missense	RNA sequencing	X	PM2_SUP (1), PP3 (1)	2	VUS	PM2_SUP (1), PP3 (1)	0	NA	0	2	VUS
NF1_27	5	M	R/O NF1	NF1	NM_001042492.3:c.5488C>T	NF1 single gene sequencing	Missense	RNA sequencing	X	PM2_SUP (1), PP3 (1), PS4 (4)	6	LPV	PM2_SUP (1), PP3 (1), PS4 (4)	0	NA	0	6	LPV
NF1_28	30	F	Neurofibromatosis	NF1	NM_001042492.3:c.5768C>A	NF1 single gene sequencing	Missense	RNA sequencing	X	PM2_SUP (1), PP3 (1), PP4 (1)	3	VUS	PM2_SUP (1), PP3 (1)	5	NA	5	7	LPV
NF1_29	37	F	Neurofibromatosis	NF1	NM_001042492.3:c.5854T>C	NF1 single gene sequencing	Missense	RNA sequencing	X	PM2_SUP (1), PP3 (1), PP4 (1)	3	VUS	PM2_SUP (1), PP3 (1)	5	NA	5	7	LPV
NF1_30	4	F	R/O NF1	NF1	NM_001042492.3:c.5933T>G	NF1 single gene sequencing	Missense	RNA sequencing	X	PM2_SUP (1), PP3 (1)	2	VUS	PM2_SUP (1), PP3 (1)	0	NA	0	2	VUS
NF1_31	8	F	Multiple café-au-lait spots	NF1	NM_001042492.3:c.6404C>T	NF1 single gene sequencing	Missense	RNA sequencing	X	PM2_SUP (1), PP3 (1)	2	VUS	PM2_SUP (1), PP3 (1)	0	NA	0	2	VUS
NF1_32	8	F	Desmoplastic small round cell tumor	NF1	NM_001042492.3:c.7066C>A	Common Cancer Predisposition Panel	Missense	DNA sequencing	X	PM2_SUP (1), PP2 (1)	2	VUS	PM2_SUP (1), PP2 (1)	0	NA	0	2	VUS
NF1_33	54	F	Pheochromocytoma	NF1	NM_001042492.3:c.7534G>A	Pheochromocytoma, Paraganglioma and Kidney Cancer Panel	Missense	DNA sequencing	X	PP2 (1)	1	VUS	PP2 (1)	0	NA	0	1	VUS
NF1_34	76	F	Adrenal incidentaloma	NF1	NM_001042492.3:c.7540A>G	Pheochromocytoma, Paraganglioma and Kidney Cancer Panel	Missense	DNA sequencing	X	PM2_SUP (1), PP2 (1), BP4 (-1)	1	VUS	PM2_SUP (1), PP2 (1), BP4 (-1)	0	NA	0	1	VUS
NF1_35	4	F	B-ALL	NF1	NM_001042492.3:c.7774C>A	Bone Marrow Failure/Germline Predisposition	Missense	DNA sequencing	X	PP2 (1), BP4 (-1)	0	VUS	PP2 (1), BP4 (-1)	0	NA	0	0	VUS
NF1_36	12	M	Neurofibromatosis	NF1	NM_001042492.3:c.7870G>C	NF1 single gene sequencing	Missense	RNA sequencing	X	PM2_SUP (1), PP2 (1), PP4 (1)	3	VUS	PM2_SUP (1), PP2 (1)	5	NA	5	7	LPV
NF1_37	21	M	Neurofibromatosis	NF1	NM_001042492.3:c.968C>A	NF1 single gene sequencing	Missense	RNA sequencing	X	PM2_SUP (1), PP4 (1)	2	VUS	PM2_SUP (1)	5	NA	5	6	LPV
PTCH1_01	6	M	Anaplastic ependymoma of brain	PTCH1	NM_000264.5:c.1012C>A	Common Cancer Predisposition Panel	Missense	DNA sequencing	X	PM2_SUP (1), PP3 (1)	2	VUS	PM2_SUP (1), PP3 (1)	0	0	0	2	VUS
PTCH1_02	58	F	Renal pelvis, malignant urothelial tumor	PTCH1	NM_000264.5:c.1116G>A	Common Cancer Predisposition Panel	Missense	DNA sequencing	X	PM2_SUP (1)	1	VUS	PM2_SUP (1)	0	0	0	1	VUS
PTCH1_03	18	F	Neuroblastoma of adrenal gland	PTCH1	NM_000264.5:c.1404C>T	Common Cancer Predisposition Panel	Synonymous	DNA sequencing	X	BS1 (-4), BP7 (-1)	-5	LBV	BS1 (-4), BP7 (-1)	0	0	0	-5	LBV
PTCH1_04	49	F	Triple primary cancer (Uterine leiomyosarcoma, Tongue cancer, Lymphoma)	PTCH1	NM_000264.5:c.3262G>A	Common Cancer Predisposition Panel	Missense	DNA sequencing	X	None	0	VUS	None	0	0	0	0	VUS
PTCH1_05	0	F	Neuroblastoma of adrenal gland	PTCH1	NM_000264.5:c.3346G>C	Common Cancer Predisposition Panel	Missense	DNA sequencing	X	None	0	VUS	None	0	0	0	0	VUS
PTCH1_06	1	M	Hepatoblastoma	PTCH1	NM_000264.5:c.3459T>C	Common Cancer Predisposition Panel	Synonymous	DNA sequencing	X	BP7 (-1)	-1	LBV	BP7 (-1)	0	0	0	-1	LBV
PTCH1_07	39	M	Urothelial carcinoma	PTCH1	NM_000264.5:c.3739G>A	Common Cancer Predisposition Panel	Missense	DNA sequencing	X	None	0	VUS	None	0	0	0	0	VUS
PTCH1_08	18	F	Astroblastoma, brain	PTCH1	NM_000264.5:c.37C>G	Common Cancer Predisposition Panel	Missense	DNA sequencing	X	None	0	VUS	None	0	0	0	0	VUS
PTCH1_09	0	F	Neuroblastoma, mediastinum	PTCH1	NM_000264.5:c.3941C>T	Common Cancer Predisposition Panel	Missense	DNA sequencing	X	None	0	VUS	None	0	0	0	0	VUS
PTCH1_10	13	M	Germinoma of brain	PTCH1	NM_000264.5:c.4176C>T	Common Cancer Predisposition Panel	Synonymous	DNA sequencing	X	BP7 (-1)	-1	LBV	BP7 (-1)	0	0	0	-1	LBV
PTCH1_11	3	M	Neuroblastoma, mediastinum	PTCH1	NM_000264.5:c.4222C>T	Common Cancer Predisposition Panel	Synonymous	DNA sequencing	X	PM2_SUP (1), BP7 (-1)	0	VUS	PM2_SUP (1), BP7 (-1)	0	0	0	0	VUS
PTCH1_12	41	F	Breast cancer	PTCH1	NM_000264.5:c.878A>G	Common Cancer Predisposition Panel	Missense	DNA sequencing	X	None	0	VUS	None	0	0	0	0	VUS
PTCH1_13	14	M	Ewing's sarcoma, bone	PTCH1	NM_000264.5:c.900C>T	Common Cancer Predisposition Panel	Synonymous	DNA sequencing	X	BP7 (-1)	-1	LBV	BP7 (-1)	0	0	0	-1	LBV
PTCH1_14	54	F	Multiple BCC	PTCH1	NM_000264.5:c.1301_1303del	WGS	In-frame	DNA sequencing	X	PM2_SUP (1), PP4 (1), PM4 (2)	4	VUS	PM2_SUP (1), PM4 (2)	3.5	0	3.5	6.5	LPV
PTCH1_15	38	M	Multiple BCC	PTCH1	NM_000264.5:c.3404T>C	WGS	Missense	DNA sequencing	X	PM2_SUP (1), PP3 (1), PP4 (1)	3	VUS	PM2_SUP (1), PP3 (1)	3.5	1	4.5	6.5	LPV
PTCH1_16	67	M	Multiple BCC	PTCH1	NM_000264.5:c.3404T>C	WGS	Missense	DNA sequencing	O
RB1_01	22	M	Retinoblastoma	RB1	NM_000321.3:c.137+15C>T	RB1 single gene sequencing	Intron	DNA sequencing	X	BP4 (-1), BP7 (-1)	-2	LBV	BP4 (-1), BP7 (-1)	0	NA	0	-2	LBV
RB1_02	28	F	Retinoblastoma	RB1	NM_000321.3:c.137+15C>T	RB1 single gene sequencing	Intron	DNA sequencing	O
RB1_03	4	M	Retinoblastoma	RB1	NM_000321.3:c.1463C>A	RB1 single gene sequencing	Missense	DNA sequencing	X	PM2_SUP (1), PP2 (1), PP3 (1)	3	VUS	PM2_SUP (1), PP2 (1), PP3 (1)	0	NA	0	3	VUS
RB1_04	0	M	Retinoblastoma	RB1	NM_000321.3:c.2212-1_2214del	RB1 single gene sequencing	Splice	DNA sequencing	X	PVS1 (8), PM2_SUP (1), PP4 (1)	10	PV	PVS1 (8), PM2_SUP (1)	5	NA	5	14	PV
RB1_05	8	M	Retinoblastoma	RB1	NM_000321.3:c.2221C>T	Common Cancer Predisposition Panel	Missense	DNA sequencing	X	PP2 (1)	1	VUS	PP2 (1)	0	NA	0	1	VUS
RB1_06	2	M	Neuroblastoma	RB1	NM_000321.3:c.250G>T	Common Cancer Predisposition Panel	Missense	DNA sequencing	X	PM2_SUP (1), PP2 (1), BP4 (-1)	1	VUS	PM2_SUP (1), PP2 (1), BP4 (-1)	0	NA	0	1	VUS
RB1_07	0	F	Retinoblastoma	RB1	NM_000321.3:c.264+4A>G	RB1 single gene sequencing	Intron	DNA sequencing	X	PM2_SUP (1), PP4 (1), BP4 (-1)	1	VUS	PM2_SUP (1), BP4 (-1)	5	NA	5	5	VUS
RB1_08	1	F	Retinoblastoma	RB1	NM_000321.3:c.861G>A	RB1 single gene sequencing	Synonymous	DNA sequencing	X	PM2_SUP (1), PS4_SUP (1), PP3 (1), PP4 (1)	4	VUS	PM2_SUP (1), PS4_SUP (1), PP3 (1)	5	NA	5	8	LPV
STK11_01	44	F	Peutz-Jeghers syndrome	STK11	NM_000455.5:c.232A>G	STK11 single gene sequencing	Missense	DNA sequencing	X	PM2_SUP (1), PP3 (1), PP4 (1)	3	VUS	PM2_SUP (1), PP3 (1)	5	NA	5	7	LPV
STK11_02	48	M	Peutz-Jeghers syndrome	STK11	NM_000455.5:c.394T>C	STK11 single gene sequencing	Missense	DNA sequencing	X	PM2_SUP (1), PP3 (1), PP4 (1)	3	VUS	PM2_SUP (1), PP3 (1)	5	NA	5	7	LPV
STK11_03	31	F	Peutz-Jeghers syndrome	STK11	NM_000455.5:c.500T>C	Colorectal Cancer, Polyposis Panel	Missense	DNA sequencing	X	PM2_SUP (1), PP3 (1), PP4 (1)	3	VUS	PM2_SUP (1), PP3 (1)	5	NA	5	7	LPV
STK11_04	8	F	Peutz-Jeghers syndrome	STK11	NM_000455.5:c.536C>G	STK11 single gene sequencing	Missense	DNA sequencing	X	PM2_SUP (1), PP3 (1), PP4 (1)	3	VUS	PM2_SUP (1), PP3 (1)	5	NA	5	7	LPV
STK11_05	35	F	Familial adenomatous polyposus	STK11	NM_000455.5:c.559G>A	Colorectal Cancer, Polyposis Panel	Missense	DNA sequencing	X	BP4 (-1)	-1	LBV	BP4 (-1)	0	NA	0	-1	LBV
STK11_06	55	F	Peutz-Jeghers syndrome	STK11	NM_000455.5:c.566C>T	Breast and Ovarian Cancer Panel	Missense	DNA sequencing	X	PP3 (1)	1	VUS	PP3 (1)	0	NA	0	1	VUS
STK11_07	17	M	Breast cancer	STK11	NM_000455.5:c.597+15_597+37del	STK11 single gene sequencing	Intron	DNA sequencing	X	PM2_SUP (1), PP4 (1)	2	VUS	PM2_SUP (1)	5	NA	5	6	LPV
STK11_08	20	F	Peutz-Jeghers syndrome	STK11	NM_000455.5:c.724G>T	STK11 single gene sequencing	Missense	DNA sequencing	X	PM2_SUP (1), PP3 (1), PP4 (1)	3	VUS	PM2_SUP (1), PP3 (1)	5	NA	5	7	LPV
STK11_09	48	M	Gastric cancer	STK11	NM_000455.5:c.842C>T	STK11 single gene sequencing	Missense	DNA sequencing	X	BS1 (-4), BP4 (-1)	-5	LBV	BS1 (-4), BP4 (-1)	0	NA	0	-5	LBV
STK11_10	67	M	Peutz-Jeghers syndrome	STK11	NM_000455.5:c.842C>T	STK11 single gene sequencing	Missense	DNA sequencing	O
STK11_11	28	M	Polyp of colon	STK11	NM_000455.5:c.842C>T	Colorectal Cancer, Polyposis Panel	Missense	DNA sequencing	O
STK11_12	63	F	Breast cancer	STK11	NM_000455.5:c.842C>T	Breast and Ovarian Cancer Panel	Missense	DNA sequencing	O
STK11_13	46	M	Sigmoid colon cancer	STK11	NM_000455.5:c.842C>T	Colorectal Cancer, Polyposis Panel	Missense	DNA sequencing	O
STK11_14	66	M	Peutz-Jeghers syndrome	STK11	NM_000455.5:c.907_915dup	Colorectal Cancer, Polyposis Panel	In-frame	DNA sequencing	X	PM2_SUP (1), PM4 (2), PP4 (1)	4	VUS	PM2_SUP (1), PM4 (2)	5	NA	5	8	LPV
STK11_15	57	F	Peutz-Jeghers syndrome	STK11	NM_000455.5:c.909C>G	STK11 single gene sequencing	Missense	DNA sequencing	X	PM2_SUP (1), PP3 (1), PP4 (1)	3	VUS	PM2_SUP (1), PP3 (1)	5	NA	5	7	LPV
TSC1_01	52	F	r/o TSC	TSC1	NM_000368.5:c.1250C>T	TSC1 single gene sequencing	Missense	DNA sequencing	X	PP2 (1), BP4 (-1)	0	VUS	PP2 (1), BP4 (-1)	0	0	0	0	VUS
TSC1_02	0	F	Epilepsy	TSC1	NM_000368.5:c.1460C>G	Epilepsy and Related Disorders	Missense	DNA sequencing	X	PP2 (1)	1	VUS	PP2 (1)	0	0	0	1	VUS
TSC1_03	62	M	r/o TSC	TSC1	NM_000368.5:c.3016G>C	TSC1 single gene sequencing	Missense	DNA sequencing	X	PP2 (1)	1	VUS	PP2 (1)	0	0	0	1	VUS
TSC1_04	3	M	Epilepsy	TSC1	NM_000368.5:c.3016G>C	Epilepsy and Related Disorders	Missense	DNA sequencing	O
TSC1_05	0	M	r/o TSC	TSC1	NM_000368.5:c.3222C>A	TSC1 single gene sequencing	Synonymous	DNA sequencing	X	PM2_SUP (1)	1	VUS	PM2_SUP (1)	0	0	0	1	VUS
TSC1_06	17	M	r/o TSC	TSC1	NM_000368.5:c.350T>C	TSC1 single gene sequencing	Missense	DNA sequencing	X	PM2_SUP (1), PP3 (1), PP2 (1)	3	VUS	PM2_SUP (1), PP3 (1), PP2 (1)	0	0	0	3	VUS
TSC1_07	62	F	r/o TSC	TSC1	NM_000368.5:c.386T>C	TSC1 single gene sequencing	Missense	DNA sequencing	X	PM2_SUP (1), PP3 (1), PP2 (1)	3	VUS	PM2_SUP (1), PP3 (1), PP2 (1)	0	0	0	3	VUS
TSC1_08	33	F	r/o TSC	TSC1	NM_000368.5:c.397G>T	TSC1 single gene sequencing	Missense	DNA sequencing	X	PM2_SUP (1), PP3 (1), PP2 (1)	3	VUS	PM2_SUP (1), PP3 (1), PP2 (1)	0	0	0	3	VUS
TSC1_09	35	F	r/o TSC	TSC1	NM_000368.5:c.587C>T	TSC1 single gene sequencing	Missense	DNA sequencing	X	PM2_SUP (1), PP3 (1), PP2 (1)	3	VUS	PM2_SUP (1), PP3 (1), PP2 (1)	0	0	0	3	VUS
TSC2_01	0	M	r/o TSC	TSC2	NM_000548.5:c.1385G>A	TSC2 single gene sequencing	Missense	DNA sequencing	X	PM2_SUP (1), PP3 (1)	2	VUS	PM2_SUP (1), PP3 (1)	0	0	0	2	VUS
TSC2_02	5	M	r/o TSC	TSC2	NM_000548.5:c.1547_1570del	TSC2 single gene sequencing	In-frame	DNA sequencing	X	PM2_SUP (1), PM4 (2)	3	VUS	PM2_SUP (1), PM4 (2)	0	0	0	3	VUS
TSC2_03	9	M	Epilepsy	TSC2	NM_000548.5:c.157G>A	Epilepsy and Related Disorders	Missense	DNA sequencing	X	PM2_SUP (1)	1	VUS	PM2_SUP (1)	0	0	0	1	VUS
TSC2_04	23	M	r/o TSC	TSC2	NM_000548.5:c.1599G>A	TSC2 single gene sequencing	Synonymous	DNA sequencing	X	PM2_SUP (1), PP1 (1)	2	VUS	PM2_SUP (1)	0	1	0	2	VUS
TSC2_05	21	F	r/o TSC	TSC2	NM_000548.5:c.1599G>A	TSC2 single gene sequencing	Synonymous	DNA sequencing	O
TSC2_06	20	M	r/o TSC	TSC2	NM_000548.5:c.1599G>A	TSC2 single gene sequencing	Synonymous	DNA sequencing	O
TSC2_07	41	F	r/o TSC	TSC2	NM_000548.5:c.1754G>A	TSC2 single gene sequencing	Missense	DNA sequencing	X	PP3 (1)	1	VUS	PP3 (1)	0	0	0	1	VUS
TSC2_08	31	F	Epilepsy	TSC2	NM_000548.5:c.1754G>A	TSC2 single gene sequencing	Missense	DNA sequencing	O
TSC2_09	5	M	r/o TSC	TSC2	NM_000548.5:c.1754G>A	Epilepsy and Related Disorders	Missense	DNA sequencing	O
TSC2_10	0	F	r/o TSC	TSC2	NM_000548.5:c.1759T>G	TSC2 single gene sequencing	Missense	DNA sequencing	X	PM2_SUP (1), PP3 (1)	2	VUS	PM2_SUP (1), PP3 (1)	0	0	0	2	VUS
TSC2_11	17	F	r/o TSC	TSC2	NM_000548.5:c.1819G>C	TSC2 single gene sequencing	Missense	DNA sequencing	X	PM2_SUP (1), PP3 (1)	2	VUS	PM2_SUP (1), PP3 (1)	0	0	0	2	VUS
TSC2_12	0	F	r/o TSC	TSC2	NM_000548.5:c.1864C>T	TSC2 single gene sequencing	Missense	DNA sequencing	X	PS4_MOD (2), PP1 (1), PS3 (4), PM2_SUP (1), PM5 (2)	10	PV	PS4_MOD (2), PS3 (4), PM2_SUP (1), PM5 (2)	0	0	0	10	PV
TSC2_13	6	M	r/o TSC	TSC2	NM_000548.5:c.1939G>A	Epilepsy and Related Disorders	Missense	DNA sequencing	X	None	0	VUS	None	0	0	0	0	VUS
TSC2_14	6	M	r/o TSC	TSC2	NM_000548.5:c.1939G>A	Epilepsy and Related Disorders	Missense	DNA sequencing	O
TSC2_15	32	M	r/o TSC	TSC2	NM_000548.5:c.1939G>A	TSC2 single gene sequencing	Missense	DNA sequencing	O
TSC2_16	1	M	Epilepsy	TSC2	NM_000548.5:c.1939G>A	Epilepsy and Related Disorders	Missense	DNA sequencing	O
TSC2_17	16	F	Epilepsy	TSC2	NM_000548.5:c.2260C>G	Epilepsy and Related Disorders	Missense	DNA sequencing	X	PM2_SUP (1), PM5 (2)	3	VUS	PM2_SUP (1), PM5 (2)	0	0	0	3	VUS
TSC2_18	18	M	r/o TSC	TSC2	NM_000548.5:c.2309T>C	TSC2 single gene sequencing	Missense	DNA sequencing	X	PM2_SUP (1), PP3 (1)	2	VUS	PM2_SUP (1), PP3 (1)	0	0	0	2	VUS
TSC2_19	46	F	r/o TSC	TSC2	NM_000548.5:c.2309T>G	TSC2 single gene sequencing	Missense	DNA sequencing	X	PM2_SUP (1), PP3 (1)	2	VUS	PM2_SUP (1), PP3 (1)	0	0	0	2	VUS
TSC2_20	0	F	r/o TSC, subependymal giant cell astrocytoma, subependymal nodules, r/o cardiac rhabdomyoma	TSC2	NM_000548.5:c.2362_2364del	TSC2 single gene sequencing	In-frame	DNA sequencing	X	PM2_SUP (1), PM4 (2), PP4 (1)	4	VUS	PM2_SUP (1), PM4 (2)	5	0	5	8	LPV
TSC2_21	16	F	r/o TSC	TSC2	NM_000548.5:c.2404A>G	TSC2 single gene sequencing	Missense	DNA sequencing	X	BS1 (-4)	-4	LBV	BS1 (-4)	0	0	0	-4	LBV
TSC2_22	48	F	Pheochromocytoma	TSC2	NM_000548.5:c.2409G>T	Pheochromocytoma, Paraganglioma and Kidney Cancer Panel	Missense	DNA sequencing	X	PM2_SUP (1), PP3 (1)	2	VUS	PM2_SUP (1), PP3 (1)	0	0	0	2	VUS
TSC2_23	22	F	r/o TSC	TSC2	NM_000548.5:c.2477T>G	TSC2 single gene sequencing	Missense	DNA sequencing	X	PM2_SUP (1), PP3 (1), PM5 (2)	4	VUS	PM2_SUP (1), PP3 (1), PM5 (2)	0	0	0	4	VUS
TSC2_24	44	M	r/o TSC	TSC2	NM_000548.5:c.2545+5G>A	TSC2 single gene sequencing	Intron	DNA sequencing	X	PM2_SUP (1), PP3 (1), PS1_MOD (2)	4	VUS	PM2_SUP (1), PP3 (1), PS1_MOD (2)	0	0	0	4	VUS
TSC2_25	48	M	r/o TSC	TSC2	NM_000548.5:c.2687_2689del	TSC2 single gene sequencing	In-frame	DNA sequencing	X	PM2_SUP (1), PM4 (2)	3	VUS	PM2_SUP (1), PM4 (2)	0	0	0	3	VUS
TSC2_26	16	M	Epilepsy	TSC2	NM_000548.5:c.2709C>T	Epilepsy and Related Disorders	Synonymous	DNA sequencing	X	BP7 (-1), BP4 (-1)	-2	LBV	BP7 (-1), BP4 (-1)	0	0	0	-2	LBV
TSC2_27	0	M	Epilepsy	TSC2	NM_000548.5:c.2743-4C>T	Epilepsy and Related Disorders	Intron	DNA sequencing	X	PM2_SUP (1), BP4 (-1)	0	VUS	PM2_SUP (1), BP4 (-1)	0	0	0	0	VUS
TSC2_28	24	M	r/o TSC, multiple subependymal nodules, seizures	TSC2	NM_000548.5:c.2978C>T NM_000548.5:c.5160+2_5160+3dup	TSC2 single gene sequencing	Missense Intron	DNA sequencing	X X	PP4 (1) PM2_SUP (1), PP3 (1), PP4 (1)	1 3	VUS VUS	None PM2_SUP (1), PP3 (1)	2.5 2.5	0 0	2.5 2.5	2.5 4.5	VUS VUS
TSC2_29	3	F	Epilepsy	TSC2	NM_000548.5:c.3254C>T	Epilepsy and Related Disorders	Missense	DNA sequencing	X	None	0	VUS	None	0	0	0	0	VUS
TSC2_30	62	M	r/o TSC	TSC2	NM_000548.5:c.3396G>A	TSC2 single gene sequencing	Synonymous	DNA sequencing	X	PP3 (1)	1	VUS	PP3 (1)	0	0	0	1	VUS
TSC2_31	30	M	r/o TSC, multiple skin neurofibroma, multiple cortical tubers, Lisch nodule, seiqures, subependymal nodules	TSC2	NM_000548.5:c.3397+15C>T	TSC2 single gene sequencing	Intron	DNA sequencing	X	BP7 (-1), BP4 (-1), PP4 (1)	-1	LBV	BP7 (-1), BP4 (-1)	5	0	5	3	VUS
TSC2_32	7	F	Epilepsy	TSC2	NM_000548.5:c.3421G>A	Epilepsy and Related Disorders	Missense	DNA sequencing	X	BS1 (-4), BS2 (-4)	-8	BV	BS1 (-4), BS2 (-4)	0	0	0	-8	BV
TSC2_33	15	M	r/o TSC	TSC2	NM_000548.5:c.3554C>T	TSC2 single gene sequencing	Missense	DNA sequencing	X	None	0	VUS	None	0	0	0	0	VUS
TSC2_34	13	M	r/o TSC	TSC2	NM_000548.5:c.3875C>T	TSC2 single gene sequencing	Missense	DNA sequencing	X	PM2_SUP (1)	1	VUS	PM2_SUP (1)	0	0	0	1	VUS
TSC2_35	14	M	r/o TSC	TSC2	NM_000548.5:c.3989C>T	TSC2 single gene sequencing	Missense	DNA sequencing	X	BS1 (-4)	-4	LBV	BS1 (-4)	0	0	0	-4	LBV
TSC2_36	50	M	r/o TSC	TSC2	NM_000548.5:c.4094C>T	TSC2 single gene sequencing	Missense	DNA sequencing	X	None	0	VUS	None	0	0	0	0	VUS
TSC2_37	41	F	r/o TSC	TSC2	NM_000548.5:c.4493G>C	TSC2 single gene sequencing	Missense	DNA sequencing	X	PS4_SUP (1), PM2_SUP (1), PM5 (2), PP3 (1)	5	VUS	PS4_SUP (1), PM2_SUP (1), PM5 (2), PP3 (1)	0	0	0	5	VUS
TSC2_38	13	F	Epilepsy	TSC2	NM_000548.5:c.4639G>A	Epilepsy and Related Disorders	Missense	DNA sequencing	X	None	0	VUS	None	0	0	0	0	VUS
TSC2_39	50	M	r/o TSC, multiple renal angiomyolipomas, r/o lymphangioleiomyomatosis, subependymal nodules, multiple cortical tubers	TSC2	NM_000548.5:c.4780C>T	TSC2 single gene sequencing TSC2 MLPA	Synonymous	DNA sequencing + MLPA	X	PM2_SUP (1), BP7 (-1), BP4 (-1), PP4 (1)	0	VUS	PM2_SUP (1), BP7 (-1), BP4 (-1)	5	0	5	4	VUS
TSC2_40	0	F	r/o TSC	TSC2	NM_000548.5:c.5027T>C	TSC2 single gene sequencing	Missense	DNA sequencing	X	PM2_SUP (1), PP3 (1)	2	VUS	PM2_SUP (1), PP3 (1)	0	0	0	2	VUS
TSC2_41	42	F	r/o TSC, shagreen patch on body, cortical tubers, subependymal nodules	TSC2	NM_000548.5:c.5068G>C	TSC2 single gene sequencing	Missense	DNA sequencing	X	PM2_SUP (1), PM5 (2), PP3 (1), PP4 (1)	5	VUS	PM2_SUP (1), PM5 (2), PP3 (1)	5	1	5	9	LPV
TSC2_42	2	F	r/o TSC	TSC2	NM_000548.5:c.5141A>G	TSC2 single gene sequencing	Missense	DNA sequencing	X	PM2_SUP (1), PP3 (1)	2	VUS	PM2_SUP (1), PP3 (1)	0	0	0	2	VUS
TSC2_43	3	M	Epilepsy	TSC2	NM_000548.5:c.5210C>T	Epilepsy and Related Disorders	Missense	DNA sequencing	X	PP3 (1)	1	VUS	PP3 (1)	0	0	0	1	VUS
TSC2_44	3	M	r/o TSC, subependymal nodules, seizures, angiofibroma	TSC2	NM_000548.5:c.5237A>C	TSC2 single gene sequencing	Missense	DNA sequencing	X	PM2_SUP (1), PP3 (1), PP4 (1)	3	VUS	PM2_SUP (1), PP3 (1)	5	0	5	7	LPV
TSC2_45	0	M	r/o TSC	TSC2	NM_000548.5:c.5246G>C	TSC2 single gene sequencing	Missense	DNA sequencing	X	PM2_SUP (1), PP3 (1)	2	VUS	PM2_SUP (1), PP3 (1)	0	0	0	2	VUS
TSC2_46	21	M	r/o TSC	TSC2	NM_000548.5:c.599+5_599+6del	TSC2 single gene sequencing	Intron	DNA sequencing	X	PM2_SUP (1), PP3 (1), PS1_MOD (2)	4	VUS	PM2_SUP (1), PP3 (1), PS1_MOD (2)	0	0	0	4	VUS
TSC2_47	27	F	r/o TSC	TSC2	NM_000548.5:c.2550G>A	TSC2 single gene sequencing	Synonymous	DNA sequencing	X	BP7 (-1), BP4 (-1)	-2	LBV	BP7 (-1), BP4 (-1)	0	1	0	-1	LBV
TSC2_48	1	M	Epilepsy	TSC2	NM_000548.5:c.1715A>T	Epilepsy and Related Disorders	Missense	DNA sequencing	X	PM2_SUP (1)	1	VUS	PM2_SUP (1)	0	0	0	1	VUS
Abbreviations: MLPA, multiplex ligation dependent probe amplification; WGS, whole genome sequencing; ACMG/AMP, American College of Medical Genetics/Association for Molecular Pathology; VUS, variant of uncertain significance; (L)PV, (likely) pathogenic variant; (L)BV, (likely) benign variant; NF1, neurofibromatosis type 1; HLRCC, hereditary leiomyomatosis and renal cell cancer; B-ALL, B-cell acute…
