# Supplementary material for: Reassessment of variants of uncertain significance in tumor suppressor genes using new ClinGen PP1/PP4 criteria guidance
Source: Eur J Hum Genet. 2025 Jul 23;33(10):1368–75. doi: 10.1038/s41431-025-01911-z (PMC12480980; doi:10.1038/s41431-025-01911-z)
Supplement: Supplementary file 3 — DNA Variant HGVS Nomenclature Verification [file 41431_2025_1911_MOESM3_ESM.xlsx]

## Sheet: batch_job
# Job ID:67754c75-26b1-4814-8c33-2aa2999a3e37
# Metadata: variantvalidator_version: 2.2.1.dev682+g47cd953, variantvalidator_hgvs_version: 2.2.0, vvta_version: vvta_2024_01, vvseqrepo_db: VV_SR_2024_01/master, vvdb_version: vvdb_2024_5, options: transcript|genomic|protein|refseqgene|lrg|vcf|gene_info|tx_name|alt_loci
Input	Warnings	Select transcript	HGVS_transcript	HGVS_intronic_chr_context	HGVS_intronic_rsg_context	HGVS_RefSeqGene	HGVS_LRG	HGVS_LRG_transcript	HGVS_Predicted_Protein	HGVS_Genomic_GRCh37	HGVS_Genomic_GRCh38	GRCh37_CHR	GRCh37_POS	GRCh37_ID	GRCh37_REF	GRCh37_ALT	GRCh38_CHR	GRCh38_POS	GRCh38_ID	GRCh38_REF	GRCh38_ALT	Gene_Symbol	HGNC_Gene_ID	Transcript_description	Alt_genomic_loci
NM_000143.4:c.269C>A		MANE	NM_000143.4:c.269C>A						NP_000134.2:p.(Thr90Asn)	NC_000001.10:g.241677012G>T	NC_000001.11:g.241513712G>T	1	241677012	.	G	T	1	241513712	.	G	T	FH	HGNC:3700	Homo sapiens fumarate hydratase (FH), mRNA; nuclear gene for mitochondrial product
NM_000143.4:c.302G>A		MANE	NM_000143.4:c.302G>A						NP_000134.2:p.(Arg101Gln)	NC_000001.10:g.241676979C>T	NC_000001.11:g.241513679C>T	1	241676979	.	C	T	1	241513679	.	C	T	FH	HGNC:3700	Homo sapiens fumarate hydratase (FH), mRNA; nuclear gene for mitochondrial product
NM_000143.4:c.302G>A		MANE	NM_000143.4:c.302G>A						NP_000134.2:p.(Arg101Gln)	NC_000001.10:g.241676979C>T	NC_000001.11:g.241513679C>T	1	241676979	.	C	T	1	241513679	.	C	T	FH	HGNC:3700	Homo sapiens fumarate hydratase (FH), mRNA; nuclear gene for mitochondrial product
NM_000143.4:c.302G>A		MANE	NM_000143.4:c.302G>A						NP_000134.2:p.(Arg101Gln)	NC_000001.10:g.241676979C>T	NC_000001.11:g.241513679C>T	1	241676979	.	C	T	1	241513679	.	C	T	FH	HGNC:3700	Homo sapiens fumarate hydratase (FH), mRNA; nuclear gene for mitochondrial product
NM_000143.4:c.739G>A		MANE	NM_000143.4:c.739G>A						NP_000134.2:p.(Glu247Lys)	NC_000001.10:g.241669468C>T	NC_000001.11:g.241506168C>T	1	241669468	.	C	T	1	241506168	.	C	T	FH	HGNC:3700	Homo sapiens fumarate hydratase (FH), mRNA; nuclear gene for mitochondrial product
NM_001042492.3:c.1229T>C		MANE	NM_001042492.3:c.1229T>C						NP_001035957.1:p.(Leu410Pro)	NC_000017.10:g.29528472T>C	NC_000017.11:g.31201454T>C	17	29528472	.	T	C	17	31201454	.	T	C	NF1	HGNC:7765	Homo sapiens neurofibromin 1 (NF1), transcript variant 1, mRNA	NW_025791803.1:g.280628T>C
NM_001042492.3:c.1328T>C		MANE	NM_001042492.3:c.1328T>C						NP_001035957.1:p.(Phe443Ser)	NC_000017.10:g.29533325T>C	NC_000017.11:g.31206307T>C	17	29533325	.	T	C	17	31206307	.	T	C	NF1	HGNC:7765	Homo sapiens neurofibromin 1 (NF1), transcript variant 1, mRNA	NW_025791803.1:g.285481T>C
NM_001042492.3:c.1496T>G		MANE	NM_001042492.3:c.1496T>G						NP_001035957.1:p.(Leu499Arg)	NC_000017.10:g.29541572T>G	NC_000017.11:g.31214554T>G	17	29541572	.	T	G	17	31214554	.	T	G	NF1	HGNC:7765	Homo sapiens neurofibromin 1 (NF1), transcript variant 1, mRNA	NW_025791803.1:g.293728T>G
NM_001042492.3:c.1499T>A		MANE	NM_001042492.3:c.1499T>A						NP_001035957.1:p.(Ile500Asn)	NC_000017.10:g.29541575T>A	NC_000017.11:g.31214557T>A	17	29541575	.	T	A	17	31214557	.	T	A	NF1	HGNC:7765	Homo sapiens neurofibromin 1 (NF1), transcript variant 1, mRNA	NW_025791803.1:g.293731T>A
NM_001042492.3:c.1595T>C		MANE	NM_001042492.3:c.1595T>C						NP_001035957.1:p.(Leu532Pro)	NC_000017.10:g.29546090T>C	NC_000017.11:g.31219072T>C	17	29546090	.	T	C	17	31219072	.	T	C	NF1	HGNC:7765	Homo sapiens neurofibromin 1 (NF1), transcript variant 1, mRNA	NW_025791803.1:g.298246T>C
NM_001042492.3:c.1722-24A>G		MANE	NM_001042492.3:c.1722-24A>G	NC_000017.10(NM_001042492.3):c.1722-24A>G					NP_001035957.1:p.?	NC_000017.10:g.29550438A>G	NC_000017.11:g.31223420A>G	17	29550438	.	A	G	17	31223420	.	A	G	NF1	HGNC:7765	Homo sapiens neurofibromin 1 (NF1), transcript variant 1, mRNA	NW_025791803.1:g.302594A>G
NM_001042492.3:c.1748A>G		MANE	NM_001042492.3:c.1748A>G						NP_001035957.1:p.(Lys583Arg)	NC_000017.10:g.29550488A>G	NC_000017.11:g.31223470A>G	17	29550488	.	A	G	17	31223470	.	A	G	NF1	HGNC:7765	Homo sapiens neurofibromin 1 (NF1), transcript variant 1, mRNA	NW_025791803.1:g.302644A>G
NM_001042492.3:c.2033C>T		MANE	NM_001042492.3:c.2033C>T						NP_001035957.1:p.(Pro678Leu)	NC_000017.10:g.29553484C>T	NC_000017.11:g.31226466C>T	17	29553484	.	C	T	17	31226466	.	C	T	NF1	HGNC:7765	Homo sapiens neurofibromin 1 (NF1), transcript variant 1, mRNA	NW_025791803.1:g.305640C>T
NM_001042492.3:c.2288T>G		MANE	NM_001042492.3:c.2288T>G						NP_001035957.1:p.(Leu763Arg)	NC_000017.10:g.29554272T>G	NC_000017.11:g.31227254T>G	17	29554272	.	T	G	17	31227254	.	T	G	NF1	HGNC:7765	Homo sapiens neurofibromin 1 (NF1), transcript variant 1, mRNA	NW_025791803.1:g.306428T>G
NM_001042492.3:c.248_251delinsC		MANE	NM_001042492.3:c.248_251delinsC						NP_001035957.1:p.(Gln83_Leu84delinsPro)	NC_000017.10:g.29486071_29486074delinsC	NC_000017.11:g.31159053_31159056delinsC	17	29486071	.	AGTT	C	17	31159053	.	AGTT	C	NF1	HGNC:7765	Homo sapiens neurofibromin 1 (NF1), transcript variant 1, mRNA	NW_025791803.1:g.238227_238230delinsC
NM_001042492.3:c.2681T>C		MANE	NM_001042492.3:c.2681T>C						NP_001035957.1:p.(Phe894Ser)	NC_000017.10:g.29556314T>C	NC_000017.11:g.31229296T>C	17	29556314	.	T	C	17	31229296	.	T	C	NF1	HGNC:7765	Homo sapiens neurofibromin 1 (NF1), transcript variant 1, mRNA	NW_025791803.1:g.308470T>C
NM_001042492.3:c.2683A>G		MANE	NM_001042492.3:c.2683A>G						NP_001035957.1:p.(Met895Val)	NC_000017.10:g.29556316A>G	NC_000017.11:g.31229298A>G	17	29556316	.	A	G	17	31229298	.	A	G	NF1	HGNC:7765	Homo sapiens neurofibromin 1 (NF1), transcript variant 1, mRNA	NW_025791803.1:g.308472A>G
NM_001042492.3:c.3044T>C		MANE	NM_001042492.3:c.3044T>C						NP_001035957.1:p.(Leu1015Pro)	NC_000017.10:g.29557331T>C	NC_000017.11:g.31230313T>C	17	29557331	.	T	C	17	31230313	.	T	C	NF1	HGNC:7765	Homo sapiens neurofibromin 1 (NF1), transcript variant 1, mRNA	NW_025791803.1:g.309487T>C
NM_001042492.3:c.3509A>T		MANE	NM_001042492.3:c.3509A>T						NP_001035957.1:p.(His1170Leu)	NC_000017.10:g.29560032A>T	NC_000017.11:g.31233014A>T	17	29560032	.	A	T	17	31233014	.	A	T	NF1	HGNC:7765	Homo sapiens neurofibromin 1 (NF1), transcript variant 1, mRNA	NW_025791803.1:g.312188A>T
NM_001042492.3:c.3656_3658del		MANE	NM_001042492.3:c.3656_3658del						NP_001035957.1:p.(Gly1219del)	NC_000017.10:g.29560179_29560181del	NC_000017.11:g.31233161_31233163del	17	29560176	.	AAGG	A	17	31233158	.	AAGG	A	NF1	HGNC:7765	Homo sapiens neurofibromin 1 (NF1), transcript variant 1, mRNA	NW_025791803.1:g.312335_312337del
NM_001042492.3:c.4110+3A>G		MANE	NM_001042492.3:c.4110+3A>G	NC_000017.10(NM_001042492.3):c.4110+3A>G					NP_001035957.1:p.?	NC_000017.10:g.29576140A>G	NC_000017.11:g.31249122A>G	17	29576140	.	A	G	17	31249122	.	A	G	NF1	HGNC:7765	Homo sapiens neurofibromin 1 (NF1), transcript variant 1, mRNA	NW_025791803.1:g.328296A>G
NM_001042492.3:c.4235G>C		MANE	NM_001042492.3:c.4235G>C						NP_001035957.1:p.(Arg1412Thr)	NC_000017.10:g.29585423G>C	NC_000017.11:g.31258405G>C	17	29585423	.	G	C	17	31258405	.	G	C	NF1	HGNC:7765	Homo sapiens neurofibromin 1 (NF1), transcript variant 1, mRNA	NW_025791803.1:g.337579G>C
NM_001042492.3:c.4245T>A		MANE	NM_001042492.3:c.4245T>A						NP_001035957.1:p.(Asn1415Lys)	NC_000017.10:g.29585433T>A	NC_000017.11:g.31258415T>A	17	29585433	.	T	A	17	31258415	.	T	A	NF1	HGNC:7765	Homo sapiens neurofibromin 1 (NF1), transcript variant 1, mRNA	NW_025791803.1:g.337589T>A
NM_001042492.3:c.4245T>A		MANE	NM_001042492.3:c.4245T>A						NP_001035957.1:p.(Asn1415Lys)	NC_000017.10:g.29585433T>A	NC_000017.11:g.31258415T>A	17	29585433	.	T	A	17	31258415	.	T	A	NF1	HGNC:7765	Homo sapiens neurofibromin 1 (NF1), transcript variant 1, mRNA	NW_025791803.1:g.337589T>A
NM_001042492.3:c.4253_4261del		MANE	NM_001042492.3:c.4253_4261del						NP_001035957.1:p.(Ile1418_Pro1421delinsThr)	NC_000017.10:g.29585441_29585449del	NC_000017.11:g.31258423_31258431del	17	29585440	.	ATTGTCTCAC	A	17	31258422	.	ATTGTCTCAC	A	NF1	HGNC:7765	Homo sapiens neurofibromin 1 (NF1), transcript variant 1, mRNA	NW_025791803.1:g.337597_337605del
NM_001042492.3:c.4372G>A		MANE	NM_001042492.3:c.4372G>A						NP_001035957.1:p.(Glu1458Lys)	NC_000017.10:g.29586089G>A	NC_000017.11:g.31259071G>A	17	29586089	.	G	A	17	31259071	.	G	A	NF1	HGNC:7765	Homo sapiens neurofibromin 1 (NF1), transcript variant 1, mRNA	NW_025791803.1:g.338245G>A
NM_001042492.3:c.4375_4377del		MANE	NM_001042492.3:c.4375_4377del						NP_001035957.1:p.(Glu1459del)	NC_000017.10:g.29586092_29586094del	NC_000017.11:g.31259074_31259076del	17	29586086	.	AAAG	A	17	31259068	.	AAAG	A	NF1	HGNC:7765	Homo sapiens neurofibromin 1 (NF1), transcript variant 1, mRNA	NW_025791803.1:g.338248_338250del
NM_001042492.3:c.4409G>A		MANE	NM_001042492.3:c.4409G>A						NP_001035957.1:p.(Ser1470Asn)	NC_000017.10:g.29586126G>A	NC_000017.11:g.31259108G>A	17	29586126	.	G	A	17	31259108	.	G	A	NF1	HGNC:7765	Homo sapiens neurofibromin 1 (NF1), transcript variant 1, mRNA	NW_025791803.1:g.338282G>A
NM_001042492.3:c.4796C>A		MANE	NM_001042492.3:c.4796C>A						NP_001035957.1:p.(Ser1599Tyr)	NC_000017.10:g.29592318C>A	NC_000017.11:g.31265300C>A	17	29592318	.	C	A	17	31265300	.	C	A	NF1	HGNC:7765	Homo sapiens neurofibromin 1 (NF1), transcript variant 1, mRNA	NW_025791803.1:g.344473C>A
NM_001042492.3:c.4930G>A		MANE	NM_001042492.3:c.4930G>A						NP_001035957.1:p.(Asp1644Asn)	NC_000017.10:g.29652932G>A	NC_000017.11:g.31325914G>A	17	29652932	.	G	A	17	31325914	.	G	A	NF1	HGNC:7765	Homo sapiens neurofibromin 1 (NF1), transcript variant 1, mRNA	NW_025791803.1:g.405061G>A
NM_001042492.3:c.5318T>C		MANE	NM_001042492.3:c.5318T>C						NP_001035957.1:p.(Leu1773Pro)	NC_000017.10:g.29654566T>C	NC_000017.11:g.31327548T>C	17	29654566	.	T	C	17	31327548	.	T	C	NF1	HGNC:7765	Homo sapiens neurofibromin 1 (NF1), transcript variant 1, mRNA	NW_025791803.1:g.406674T>C
NM_001042492.3:c.5488C>T		MANE	NM_001042492.3:c.5488C>T						NP_001035957.1:p.(Arg1830Cys)	NC_000017.10:g.29654736C>T	NC_000017.11:g.31327718C>T	17	29654736	.	C	T	17	31327718	.	C	T	NF1	HGNC:7765	Homo sapiens neurofibromin 1 (NF1), transcript variant 1, mRNA	NW_025791803.1:g.406844C>T
NM_001042492.3:c.5768C>A		MANE	NM_001042492.3:c.5768C>A						NP_001035957.1:p.(Thr1923Lys)	NC_000017.10:g.29657472C>A	NC_000017.11:g.31330454C>A	17	29657472	.	C	A	17	31330454	.	C	A	NF1	HGNC:7765	Homo sapiens neurofibromin 1 (NF1), transcript variant 1, mRNA	NW_025791803.1:g.409580C>A
NM_001042492.3:c.5854T>C		MANE	NM_001042492.3:c.5854T>C						NP_001035957.1:p.(Trp1952Arg)	NC_000017.10:g.29661897T>C	NC_000017.11:g.31334879T>C	17	29661897	.	T	C	17	31334879	.	T	C	NF1	HGNC:7765	Homo sapiens neurofibromin 1 (NF1), transcript variant 1, mRNA	NW_025791803.1:g.413649T>C
NM_001042492.3:c.5933T>G		MANE	NM_001042492.3:c.5933T>G						NP_001035957.1:p.(Leu1978Arg)	NC_000017.10:g.29661976T>G	NC_000017.11:g.31334958T>G	17	29661976	.	T	G	17	31334958	.	T	G	NF1	HGNC:7765	Homo sapiens neurofibromin 1 (NF1), transcript variant 1, mRNA	NW_025791803.1:g.413728T>G
NM_001042492.3:c.6404C>T		MANE	NM_001042492.3:c.6404C>T						NP_001035957.1:p.(Thr2135Ile)	NC_000017.10:g.29663909C>T	NC_000017.11:g.31336891C>T	17	29663909	.	C	T	17	31336891	.	C	T	NF1	HGNC:7765	Homo sapiens neurofibromin 1 (NF1), transcript variant 1, mRNA	NW_025791803.1:g.415748C>T
NM_001042492.3:c.7066C>A		MANE	NM_001042492.3:c.7066C>A						NP_001035957.1:p.(Pro2356Thr)	NC_000017.10:g.29670030C>A	NC_000017.11:g.31343012C>A	17	29670030	.	C	A	17	31343012	.	C	A	NF1	HGNC:7765	Homo sapiens neurofibromin 1 (NF1), transcript variant 1, mRNA	NW_025791803.1:g.421883C>A
NM_001042492.3:c.7534G>A		MANE	NM_001042492.3:c.7534G>A						NP_001035957.1:p.(Gly2512Ser)	NC_000017.10:g.29679351G>A	NC_000017.11:g.31352333G>A	17	29679351	.	G	A	17	31352333	.	G	A	NF1	HGNC:7765	Homo sapiens neurofibromin 1 (NF1), transcript variant 1, mRNA	NW_025791803.1:g.431201G>A
NM_001042492.3:c.7540A>G		MANE	NM_001042492.3:c.7540A>G						NP_001035957.1:p.(Thr2514Ala)	NC_000017.10:g.29679357A>G	NC_000017.11:g.31352339A>G	17	29679357	.	A	G	17	31352339	.	A	G	NF1	HGNC:7765	Homo sapiens neurofibromin 1 (NF1), transcript variant 1, mRNA	NW_025791803.1:g.431207A>G
NM_001042492.3:c.7774C>A		MANE	NM_001042492.3:c.7774C>A						NP_001035957.1:p.(His2592Asn)	NC_000017.10:g.29684013C>A	NC_000017.11:g.31356995C>A	17	29684013	.	C	A	17	31356995	.	C	A	NF1	HGNC:7765	Homo sapiens neurofibromin 1 (NF1), transcript variant 1, mRNA	NW_025791803.1:g.435863C>A
NM_001042492.3:c.7870G>C		MANE	NM_001042492.3:c.7870G>C						NP_001035957.1:p.(Ala2624Pro)	NC_000017.10:g.29684287G>C	NC_000017.11:g.31357269G>C	17	29684287	.	G	C	17	31357269	.	G	C	NF1	HGNC:7765	Homo sapiens neurofibromin 1 (NF1), transcript variant 1, mRNA	NW_025791803.1:g.436137G>C
NM_001042492.3:c.968C>A		MANE	NM_001042492.3:c.968C>A						NP_001035957.1:p.(Ala323Asp)	NC_000017.10:g.29527519C>A	NC_000017.11:g.31200501C>A	17	29527519	.	C	A	17	31200501	.	C	A	NF1	HGNC:7765	Homo sapiens neurofibromin 1 (NF1), transcript variant 1, mRNA	NW_025791803.1:g.279675C>A
NM_000264.5:c.1012C>A		MANE	NM_000264.5:c.1012C>A						NP_000255.2:p.(Gln338Lys)	NC_000009.11:g.98242306G>T	NC_000009.12:g.95480024G>T	9	98242306	.	G	T	9	95480024	.	G	T	PTCH1	HGNC:9585	Homo sapiens patched 1 (PTCH1), transcript variant 1b, mRNA
NM_000264.5:c.1116G>A		MANE	NM_000264.5:c.1116G>A						NP_000255.2:p.(Met372Ile)	NC_000009.11:g.98241381C>T	NC_000009.12:g.95479099C>T	9	98241381	.	C	T	9	95479099	.	C	T	PTCH1	HGNC:9585	Homo sapiens patched 1 (PTCH1), transcript variant 1b, mRNA
NM_000264.5:c.1404C>T		MANE	NM_000264.5:c.1404C>T						NP_000255.2:p.(Ala468=)	NC_000009.11:g.98239928G>A	NC_000009.12:g.95477646G>A	9	98239928	.	G	A	9	95477646	.	G	A	PTCH1	HGNC:9585	Homo sapiens patched 1 (PTCH1), transcript variant 1b, mRNA
NM_000264.5:c.3262G>A		MANE	NM_000264.5:c.3262G>A						NP_000255.2:p.(Ala1088Thr)	NC_000009.11:g.98218602C>T	NC_000009.12:g.95456320C>T	9	98218602	.	C	T	9	95456320	.	C	T	PTCH1	HGNC:9585	Homo sapiens patched 1 (PTCH1), transcript variant 1b, mRNA
NM_000264.5:c.3346G>C		MANE	NM_000264.5:c.3346G>C						NP_000255.2:p.(Val1116Leu)	NC_000009.11:g.98215863C>G	NC_000009.12:g.95453581C>G	9	98215863	.	C	G	9	95453581	.	C	G	PTCH1	HGNC:9585	Homo sapiens patched 1 (PTCH1), transcript variant 1b, mRNA
NM_000264.5:c.3459T>C		MANE	NM_000264.5:c.3459T>C						NP_000255.2:p.(Phe1153=)	NC_000009.11:g.98212213A>G	NC_000009.12:g.95449931A>G	9	98212213	.	A	G	9	95449931	.	A	G	PTCH1	HGNC:9585	Homo sapiens patched 1 (PTCH1), transcript variant 1b, mRNA
NM_000264.5:c.3739G>A		MANE	NM_000264.5:c.3739G>A						NP_000255.2:p.(Ala1247Thr)	NC_000009.11:g.98211416C>T	NC_000009.12:g.95449134C>T	9	98211416	.	C	T	9	95449134	.	C	T	PTCH1	HGNC:9585	Homo sapiens patched 1 (PTCH1), transcript variant 1b, mRNA
NM_000264.5:c.37C>G		MANE	NM_000264.5:c.37C>G						NP_000255.2:p.(Arg13Gly)	NC_000009.11:g.98270607G>C	NC_000009.12:g.95508325G>C	9	98270607	.	G	C	9	95508325	.	G	C	PTCH1	HGNC:9585	Homo sapiens patched 1 (PTCH1), transcript variant 1b, mRNA
NM_000264.5:c.3941C>T		MANE	NM_000264.5:c.3941C>T						NP_000255.2:p.(Pro1314Leu)	NC_000009.11:g.98209597G>A	NC_000009.12:g.95447315G>A	9	98209597	.	G	A	9	95447315	.	G	A	PTCH1	HGNC:9585	Homo sapiens patched 1 (PTCH1), transcript variant 1b, mRNA
NM_000264.5:c.4176C>T		MANE	NM_000264.5:c.4176C>T						NP_000255.2:p.(Asn1392=)	NC_000009.11:g.98209362G>A	NC_000009.12:g.95447080G>A	9	98209362	.	G	A	9	95447080	.	G	A	PTCH1	HGNC:9585	Homo sapiens patched 1 (PTCH1), transcript variant 1b, mRNA
NM_000264.5:c.4222C>T		MANE	NM_000264.5:c.4222C>T						NP_000255.2:p.(Leu1408=)	NC_000009.11:g.98209316G>A	NC_000009.12:g.95447034G>A	9	98209316	.	G	A	9	95447034	.	G	A	PTCH1	HGNC:9585	Homo sapiens patched 1 (PTCH1), transcript variant 1b, mRNA
NM_000264.5:c.878A>G		MANE	NM_000264.5:c.878A>G						NP_000255.2:p.(Asp293Gly)	NC_000009.11:g.98242739T>C	NC_000009.12:g.95480457T>C	9	98242739	.	T	C	9	95480457	.	T	C	PTCH1	HGNC:9585	Homo sapiens patched 1 (PTCH1), transcript variant 1b, mRNA
NM_000264.5:c.900C>T		MANE	NM_000264.5:c.900C>T						NP_000255.2:p.(Ala300=)	NC_000009.11:g.98242717G>A	NC_000009.12:g.95480435G>A	9	98242717	.	G	A	9	95480435	.	G	A	PTCH1	HGNC:9585	Homo sapiens patched 1 (PTCH1), transcript variant 1b, mRNA
NM_000264.5:c.1301_1303del		MANE	NM_000264.5:c.1301_1303del						NP_000255.2:p.(Phe434del)	NC_000009.11:g.98240383_98240385del	NC_000009.12:g.95478101_95478103del	9	98240380	.	GAGA	G	9	95478098	.	GAGA	G	PTCH1	HGNC:9585	Homo sapiens patched 1 (PTCH1), transcript variant 1b, mRNA
NM_000264.5:c.3404T>C		MANE	NM_000264.5:c.3404T>C						NP_000255.2:p.(Leu1135Pro)	NC_000009.11:g.98215805A>G	NC_000009.12:g.95453523A>G	9	98215805	.	A	G	9	95453523	.	A	G	PTCH1	HGNC:9585	Homo sapiens patched 1 (PTCH1), transcript variant 1b, mRNA
NM_000264.5:c.3404T>C		MANE	NM_000264.5:c.3404T>C						NP_000255.2:p.(Leu1135Pro)	NC_000009.11:g.98215805A>G	NC_000009.12:g.95453523A>G	9	98215805	.	A	G	9	95453523	.	A	G	PTCH1	HGNC:9585	Homo sapiens patched 1 (PTCH1), transcript variant 1b, mRNA
NM_000321.3:c.137+15C>T		MANE	NM_000321.3:c.137+15C>T	NC_000013.10(NM_000321.3):c.137+15C>T					NP_000312.2:p.?	NC_000013.10:g.48878200C>T	NC_000013.11:g.48304064C>T	13	48878200	.	C	T	13	48304064	.	C	T	RB1	HGNC:9884	Homo sapiens RB transcriptional corepressor 1 (RB1), transcript variant 1, mRNA
NM_000321.3:c.137+15C>T		MANE	NM_000321.3:c.137+15C>T	NC_000013.10(NM_000321.3):c.137+15C>T					NP_000312.2:p.?	NC_000013.10:g.48878200C>T	NC_000013.11:g.48304064C>T	13	48878200	.	C	T	13	48304064	.	C	T	RB1	HGNC:9884	Homo sapiens RB transcriptional corepressor 1 (RB1), transcript variant 1, mRNA
NM_000321.3:c.1463C>A		MANE	NM_000321.3:c.1463C>A						NP_000312.2:p.(Ala488Glu)	NC_000013.10:g.48954342C>A	NC_000013.11:g.48380206C>A	13	48954342	.	C	A	13	48380206	.	C	A	RB1	HGNC:9884	Homo sapiens RB transcriptional corepressor 1 (RB1), transcript variant 1, mRNA
NM_000321.3:c.2212-1_2214del		MANE	NM_000321.3:c.2212-1_2214del	NC_000013.10(NM_000321.3):c.2212-1_2214del					NP_000312.2:p.?	NC_000013.10:g.49039133_49039136del	NC_000013.11:g.48464997_48465000del	13	49039130	.	TCAGA	T	13	48464994	.	TCAGA	T	RB1	HGNC:9884	Homo sapiens RB transcriptional corepressor 1 (RB1), transcript variant 1, mRNA
NM_000321.3:c.2221C>T		MANE	NM_000321.3:c.2221C>T						NP_000312.2:p.(Arg741Cys)	NC_000013.10:g.49039143C>T	NC_000013.11:g.48465007C>T	13	49039143	.	C	T	13	48465007	.	C	T	RB1	HGNC:9884	Homo sapiens RB transcriptional corepressor 1 (RB1), transcript variant 1, mRNA
NM_000321.3:c.250G>T		MANE	NM_000321.3:c.250G>T						NP_000312.2:p.(Val84Leu)	NC_000013.10:g.48881528G>T	NC_000013.11:g.48307392G>T	13	48881528	.	G	T	13	48307392	.	G	T	RB1	HGNC:9884	Homo sapiens RB transcriptional corepressor 1 (RB1), transcript variant 1, mRNA
NM_000321.3:c.264+4A>G		MANE	NM_000321.3:c.264+4A>G	NC_000013.10(NM_000321.3):c.264+4A>G					NP_000312.2:p.?	NC_000013.10:g.48881546A>G	NC_000013.11:g.48307410A>G	13	48881546	.	A	G	13	48307410	.	A	G	RB1	HGNC:9884	Homo sapiens RB transcriptional corepressor 1 (RB1), transcript variant 1, mRNA
NM_000321.3:c.861G>A		MANE	NM_000321.3:c.861G>A						NP_000312.2:p.(Glu287=)	NC_000013.10:g.48937093G>A	NC_000013.11:g.48362957G>A	13	48937093	.	G	A	13	48362957	.	G	A	RB1	HGNC:9884	Homo sapiens RB transcriptional corepressor 1 (RB1), transcript variant 1, mRNA
NM_000455.5:c.232A>G		MANE	NM_000455.5:c.232A>G						NP_000446.1:p.(Lys78Glu)	NC_000019.9:g.1207144A>G	NC_000019.10:g.1207145A>G	19	1207144	.	A	G	19	1207145	.	A	G	STK11	HGNC:11389	Homo sapiens serine/threonine kinase 11 (STK11), transcript variant 1, mRNA
NM_000455.5:c.394T>C		MANE	NM_000455.5:c.394T>C						NP_000446.1:p.(Cys132Arg)	NC_000019.9:g.1219342T>C	NC_000019.10:g.1219343T>C	19	1219342	.	T	C	19	1219343	.	T	C	STK11	HGNC:11389	Homo sapiens serine/threonine kinase 11 (STK11), transcript variant 1, mRNA
NM_000455.5:c.500T>C		MANE	NM_000455.5:c.500T>C						NP_000446.1:p.(Leu167Pro)	NC_000019.9:g.1220407T>C	NC_000019.10:g.1220408T>C	19	1220407	.	T	C	19	1220408	.	T	C	STK11	HGNC:11389	Homo sapiens serine/threonine kinase 11 (STK11), transcript variant 1, mRNA
NM_000455.5:c.536C>G		MANE	NM_000455.5:c.536C>G						NP_000446.1:p.(Pro179Arg)	NC_000019.9:g.1220443C>G	NC_000019.10:g.1220444C>G	19	1220443	.	C	G	19	1220444	.	C	G	STK11	HGNC:11389	Homo sapiens serine/threonine kinase 11 (STK11), transcript variant 1, mRNA
NM_000455.5:c.559G>A		MANE	NM_000455.5:c.559G>A						NP_000446.1:p.(Gly187Ser)	NC_000019.9:g.1220466G>A	NC_000019.10:g.1220467G>A	19	1220466	.	G	A	19	1220467	.	G	A	STK11	HGNC:11389	Homo sapiens serine/threonine kinase 11 (STK11), transcript variant 1, mRNA
NM_000455.5:c.566C>T		MANE	NM_000455.5:c.566C>T						NP_000446.1:p.(Thr189Ile)	NC_000019.9:g.1220473C>T	NC_000019.10:g.1220474C>T	19	1220473	.	C	T	19	1220474	.	C	T	STK11	HGNC:11389	Homo sapiens serine/threonine kinase 11 (STK11), transcript variant 1, mRNA
NM_000455.5:c.597+15_597+37del		MANE	NM_000455.5:c.597+15_597+37del	NC_000019.9(NM_000455.5):c.597+15_597+37del					NP_000446.1:p.?	NC_000019.9:g.1220519_1220541del	NC_000019.10:g.1220520_1220542del	19	1220518	.	AGGGGGGGCCCTGGGGCGCCCCCT	A	19	1220519	.	AGGGGGGGCCCTGGGGCGCCCCCT	A	STK11	HGNC:11389	Homo sapiens serine/threonine kinase 11 (STK11), transcript variant 1, mRNA
NM_000455.5:c.724G>T		MANE	NM_000455.5:c.724G>T						NP_000446.1:p.(Gly242Trp)	NC_000019.9:g.1220706G>T	NC_000019.10:g.1220707G>T	19	1220706	.	G	T	19	1220707	.	G	T	STK11	HGNC:11389	Homo sapiens serine/threonine kinase 11 (STK11), transcript variant 1, mRNA
NM_000455.5:c.842C>T		MANE	NM_000455.5:c.842C>T						NP_000446.1:p.(Pro281Leu)	NC_000019.9:g.1221319C>T	NC_000019.10:g.1221320C>T	19	1221319	.	C	T	19	1221320	.	C	T	STK11	HGNC:11389	Homo sapiens serine/threonine kinase 11 (STK11), transcript variant 1, mRNA
NM_000455.5:c.842C>T		MANE	NM_000455.5:c.842C>T						NP_000446.1:p.(Pro281Leu)	NC_000019.9:g.1221319C>T	NC_000019.10:g.1221320C>T	19	1221319	.	C	T	19	1221320	.	C	T	STK11	HGNC:11389	Homo sapiens serine/threonine kinase 11 (STK11), transcript variant 1, mRNA
NM_000455.5:c.842C>T		MANE	NM_000455.5:c.842C>T						NP_000446.1:p.(Pro281Leu)	NC_000019.9:g.1221319C>T	NC_000019.10:g.1221320C>T	19	1221319	.	C	T	19	1221320	.	C	T	STK11	HGNC:11389	Homo sapiens serine/threonine kinase 11 (STK11), transcript variant 1, mRNA
NM_000455.5:c.842C>T		MANE	NM_000455.5:c.842C>T						NP_000446.1:p.(Pro281Leu)	NC_000019.9:g.1221319C>T	NC_000019.10:g.1221320C>T	19	1221319	.	C	T	19	1221320	.	C	T	STK11	HGNC:11389	Homo sapiens serine/threonine kinase 11 (STK11), transcript variant 1, mRNA
NM_000455.5:c.842C>T		MANE	NM_000455.5:c.842C>T						NP_000446.1:p.(Pro281Leu)	NC_000019.9:g.1221319C>T	NC_000019.10:g.1221320C>T	19	1221319	.	C	T	19	1221320	.	C	T	STK11	HGNC:11389	Homo sapiens serine/threonine kinase 11 (STK11), transcript variant 1, mRNA
NM_000455.5:c.907_915dup		MANE	NM_000455.5:c.907_915dup						NP_000446.1:p.(Ile303_Gln305dup)	NC_000019.9:g.1221992_1222000dup	NC_000019.10:g.1221993_1222001dup	19	1221982	.	C	CATCCGGCAG	19	1221983	.	C	CATCCGGCAG	STK11	HGNC:11389	Homo sapiens serine/threonine kinase 11 (STK11), transcript variant 1, mRNA
NM_000455.5:c.909C>G		MANE	NM_000455.5:c.909C>G						NP_000446.1:p.(Ile303Met)	NC_000019.9:g.1221994C>G	NC_000019.10:g.1221995C>G	19	1221994	.	C	G	19	1221995	.	C	G	STK11	HGNC:11389	Homo sapiens serine/threonine kinase 11 (STK11), transcript variant 1, mRNA
NM_000368.5:c.1250C>T		MANE	NM_000368.5:c.1250C>T						NP_000359.1:p.(Thr417Ile)	NC_000009.11:g.135785971G>A	NC_000009.12:g.132910584G>A	9	135785971	.	G	A	9	132910584	.	G	A	TSC1	HGNC:12362	Homo sapiens TSC complex subunit 1 (TSC1), transcript variant 1, mRNA
NM_000368.5:c.1460C>G		MANE	NM_000368.5:c.1460C>G						NP_000359.1:p.(Ser487Cys)	NC_000009.11:g.135781505G>C	NC_000009.12:g.132906118G>C	9	135781505	.	G	C	9	132906118	.	G	C	TSC1	HGNC:12362	Homo sapiens TSC complex subunit 1 (TSC1), transcript variant 1, mRNA
NM_000368.5:c.3016G>C		MANE	NM_000368.5:c.3016G>C						NP_000359.1:p.(Gly1006Arg)	NC_000009.11:g.135772101C>G	NC_000009.12:g.132896714C>G	9	135772101	.	C	G	9	132896714	.	C	G	TSC1	HGNC:12362	Homo sapiens TSC complex subunit 1 (TSC1), transcript variant 1, mRNA
NM_000368.5:c.3016G>C		MANE	NM_000368.5:c.3016G>C						NP_000359.1:p.(Gly1006Arg)	NC_000009.11:g.135772101C>G	NC_000009.12:g.132896714C>G	9	135772101	.	C	G	9	132896714	.	C	G	TSC1	HGNC:12362	Homo sapiens TSC complex subunit 1 (TSC1), transcript variant 1, mRNA
NM_000368.5:c.3222C>A		MANE	NM_000368.5:c.3222C>A						NP_000359.1:p.(Ile1074=)	NC_000009.11:g.135771895G>T	NC_000009.12:g.132896508G>T	9	135771895	.	G	T	9	132896508	.	G	T	TSC1	HGNC:12362	Homo sapiens TSC complex subunit 1 (TSC1), transcript variant 1, mRNA
NM_000368.5:c.350T>C		MANE	NM_000368.5:c.350T>C						NP_000359.1:p.(Leu117Pro)	NC_000009.11:g.135800987A>G	NC_000009.12:g.132925600A>G	9	135800987	.	A	G	9	132925600	.	A	G	TSC1	HGNC:12362	Homo sapiens TSC complex subunit 1 (TSC1), transcript variant 1, mRNA
NM_000368.5:c.386T>C		MANE	NM_000368.5:c.386T>C						NP_000359.1:p.(Leu129Pro)	NC_000009.11:g.135798857A>G	NC_000009.12:g.132923470A>G	9	135798857	.	A	G	9	132923470	.	A	G	TSC1	HGNC:12362	Homo sapiens TSC complex subunit 1 (TSC1), transcript variant 1, mRNA
NM_000368.5:c.397G>T		MANE	NM_000368.5:c.397G>T						NP_000359.1:p.(Val133Phe)	NC_000009.11:g.135798846C>A	NC_000009.12:g.132923459C>A	9	135798846	.	C	A	9	132923459	.	C	A	TSC1	HGNC:12362	Homo sapiens TSC complex subunit 1 (TSC1), transcript variant 1, mRNA
NM_000368.5:c.587C>T		MANE	NM_000368.5:c.587C>T						NP_000359.1:p.(Pro196Leu)	NC_000009.11:g.135797282G>A	NC_000009.12:g.132921895G>A	9	135797282	.	G	A	9	132921895	.	G	A	TSC1	HGNC:12362	Homo sapiens TSC complex subunit 1 (TSC1), transcript variant 1, mRNA
NM_000548.5:c.1385G>A		MANE	NM_000548.5:c.1385G>A						NP_000539.2:p.(Arg462His)	NC_000016.9:g.2112996G>A	NC_000016.10:g.2062995G>A	16	2112996	.	G	A	16	2062995	.	G	A	TSC2	HGNC:12363	Homo sapiens TSC complex subunit 2 (TSC2), transcript variant 1, mRNA
NM_000548.5:c.1547_1570del		MANE	NM_000548.5:c.1547_1570del						NP_000539.2:p.(Ala516_Phe524delinsVal)	NC_000016.9:g.2114376_2114399del	NC_000016.10:g.2064375_2064398del	16	2114375	.	GCAGAGGGCTGCCACACACACCACT	G	16	2064374	.	GCAGAGGGCTGCCACACACACCACT	G	TSC2	HGNC:12363	Homo sapiens TSC complex subunit 2 (TSC2), transcript variant 1, mRNA
NM_000548.5:c.157G>A		MANE	NM_000548.5:c.157G>A						NP_000539.2:p.(Gly53Ser)	NC_000016.9:g.2100419G>A	NC_000016.10:g.2050418G>A	16	2100419	.	G	A	16	2050418	.	G	A	TSC2	HGNC:12363	Homo sapiens TSC complex subunit 2 (TSC2), transcript variant 1, mRNA
NM_000548.5:c.1599G>A		MANE	NM_000548.5:c.1599G>A						NP_000539.2:p.(Lys533=)	NC_000016.9:g.2114428G>A	NC_000016.10:g.2064427G>A	16	2114428	.	G	A	16	2064427	.	G	A	TSC2	HGNC:12363	Homo sapiens TSC complex subunit 2 (TSC2), transcript variant 1, mRNA
NM_000548.5:c.1599G>A		MANE	NM_000548.5:c.1599G>A						NP_000539.2:p.(Lys533=)	NC_000016.9:g.2114428G>A	NC_000016.10:g.2064427G>A	16	2114428	.	G	A	16	2064427	.	G	A	TSC2	HGNC:12363	Homo sapiens TSC complex subunit 2 (TSC2), transcript variant 1, mRNA
NM_000548.5:c.1599G>A		MANE	NM_000548.5:c.1599G>A						NP_000539.2:p.(Lys533=)	NC_000016.9:g.2114428G>A	NC_000016.10:g.2064427G>A	16	2114428	.	G	A	16	2064427	.	G	A	TSC2	HGNC:12363	Homo sapiens TSC complex subunit 2 (TSC2), transcript variant 1, mRNA
NM_000548.5:c.1754G>A		MANE	NM_000548.5:c.1754G>A						NP_000539.2:p.(Arg585His)	NC_000016.9:g.2120494G>A	NC_000016.10:g.2070493G>A	16	2120494	.	G	A	16	2070493	.	G	A	TSC2	HGNC:12363	Homo sapiens TSC complex subunit 2 (TSC2), transcript variant 1, mRNA
NM_000548.5:c.1754G>A		MANE	NM_000548.5:c.1754G>A						NP_000539.2:p.(Arg585His)	NC_000016.9:g.2120494G>A	NC_000016.10:g.2070493G>A	16	2120494	.	G	A	16	2070493	.	G	A	TSC2	HGNC:12363	Homo sapiens TSC complex subunit 2 (TSC2), transcript variant 1, mRNA
NM_000548.5:c.1754G>A		MANE	NM_000548.5:c.1754G>A						NP_000539.2:p.(Arg585His)	NC_000016.9:g.2120494G>A	NC_000016.10:g.2070493G>A	16	2120494	.	G	A	16	2070493	.	G	A	TSC2	HGNC:12363	Homo sapiens TSC complex subunit 2 (TSC2), transcript variant 1, mRNA
NM_000548.5:c.1759T>G		MANE	NM_000548.5:c.1759T>G						NP_000539.2:p.(Tyr587Asp)	NC_000016.9:g.2120499T>G	NC_000016.10:g.2070498T>G	16	2120499	.	T	G	16	2070498	.	T	G	TSC2	HGNC:12363	Homo sapiens TSC complex subunit 2 (TSC2), transcript variant 1, mRNA
NM_000548.5:c.1819G>C		MANE	NM_000548.5:c.1819G>C						NP_000539.2:p.(Ala607Pro)	NC_000016.9:g.2120559G>C	NC_000016.10:g.2070558G>C	16	2120559	.	G	C	16	2070558	.	G	C	TSC2	HGNC:12363	Homo sapiens TSC complex subunit 2 (TSC2), transcript variant 1, mRNA
NM_000548.5:c.1864C>T		MANE	NM_000548.5:c.1864C>T						NP_000539.2:p.(Arg622Trp)	NC_000016.9:g.2121535C>T	NC_000016.10:g.2071534C>T	16	2121535	.	C	T	16	2071534	.	C	T	TSC2	HGNC:12363	Homo sapiens TSC complex subunit 2 (TSC2), transcript variant 1, mRNA
NM_000548.5:c.1939G>A		MANE	NM_000548.5:c.1939G>A						NP_000539.2:p.(Asp647Asn)	NC_000016.9:g.2121610G>A	NC_000016.10:g.2071609G>A	16	2121610	.	G	A	16	2071609	.	G	A	TSC2	HGNC:12363	Homo sapiens TSC complex subunit 2 (TSC2), transcript variant 1, mRNA
NM_000548.5:c.1939G>A		MANE	NM_000548.5:c.1939G>A						NP_000539.2:p.(Asp647Asn)	NC_000016.9:g.2121610G>A	NC_000016.10:g.2071609G>A	16	2121610	.	G	A	16	2071609	.	G	A	TSC2	HGNC:12363	Homo sapiens TSC complex subunit 2 (TSC2), transcript variant 1, mRNA
NM_000548.5:c.1939G>A		MANE	NM_000548.5:c.1939G>A						NP_000539.2:p.(Asp647Asn)	NC_000016.9:g.2121610G>A	NC_000016.10:g.2071609G>A	16	2121610	.	G	A	16	2071609	.	G	A	TSC2	HGNC:12363	Homo sapiens TSC complex subunit 2 (TSC2), transcript variant 1, mRNA
NM_000548.5:c.1939G>A		MANE	NM_000548.5:c.1939G>A						NP_000539.2:p.(Asp647Asn)	NC_000016.9:g.2121610G>A	NC_000016.10:g.2071609G>A	16	2121610	.	G	A	16	2071609	.	G	A	TSC2	HGNC:12363	Homo sapiens TSC complex subunit 2 (TSC2), transcript variant 1, mRNA
NM_000548.5:c.2260C>G		MANE	NM_000548.5:c.2260C>G						NP_000539.2:p.(Pro754Ala)	NC_000016.9:g.2122889C>G	NC_000016.10:g.2072888C>G	16	2122889	.	C	G	16	2072888	.	C	G	TSC2	HGNC:12363	Homo sapiens TSC complex subunit 2 (TSC2), transcript variant 1, mRNA
NM_000548.5:c.2309T>C		MANE	NM_000548.5:c.2309T>C						NP_000539.2:p.(Leu770Pro)	NC_000016.9:g.2122938T>C	NC_000016.10:g.2072937T>C	16	2122938	.	T	C	16	2072937	.	T	C	TSC2	HGNC:12363	Homo sapiens TSC complex subunit 2 (TSC2), transcript variant 1, mRNA
NM_000548.5:c.2309T>G		MANE	NM_000548.5:c.2309T>G						NP_000539.2:p.(Leu770Arg)	NC_000016.9:g.2122938T>G	NC_000016.10:g.2072937T>G	16	2122938	.	T	G	16	2072937	.	T	G	TSC2	HGNC:12363	Homo sapiens TSC complex subunit 2 (TSC2), transcript variant 1, mRNA
NM_000548.5:c.2362_2364del		MANE	NM_000548.5:c.2362_2364del						NP_000539.2:p.(Met788del)	NC_000016.9:g.2124207_2124209del	NC_000016.10:g.2074206_2074208del	16	2124205	.	AGAT	A	16	2074204	.	AGAT	A	TSC2	HGNC:12363	Homo sapiens TSC complex subunit 2 (TSC2), transcript variant 1, mRNA
NM_000548.5:c.2404A>G		MANE	NM_000548.5:c.2404A>G						NP_000539.2:p.(Ser802Gly)	NC_000016.9:g.2124249A>G	NC_000016.10:g.2074248A>G	16	2124249	.	A	G	16	2074248	.	A	G	TSC2	HGNC:12363	Homo sapiens TSC complex subunit 2 (TSC2), transcript variant 1, mRNA
NM_000548.5:c.2409G>T		MANE	NM_000548.5:c.2409G>T						NP_000539.2:p.(Gln803His)	NC_000016.9:g.2124254G>T	NC_000016.10:g.2074253G>T	16	2124254	.	G	T	16	2074253	.	G	T	TSC2	HGNC:12363	Homo sapiens TSC complex subunit 2 (TSC2), transcript variant 1, mRNA
NM_000548.5:c.2477T>G		MANE	NM_000548.5:c.2477T>G						NP_000539.2:p.(Leu826Arg)	NC_000016.9:g.2124322T>G	NC_000016.10:g.2074321T>G	16	2124322	.	T	G	16	2074321	.	T	G	TSC2	HGNC:12363	Homo sapiens TSC complex subunit 2 (TSC2), transcript variant 1, mRNA
NM_000548.5:c.2545+5G>A		MANE	NM_000548.5:c.2545+5G>A	NC_000016.9(NM_000548.5):c.2545+5G>A					NP_000539.2:p.?	NC_000016.9:g.2124395G>A	NC_000016.10:g.2074394G>A	16	2124395	.	G	A	16	2074394	.	G	A	TSC2	HGNC:12363	Homo sapiens TSC complex subunit 2 (TSC2), transcript variant 1, mRNA
NM_000548.5:c.2687_2689del		MANE	NM_000548.5:c.2687_2689del						NP_000539.2:p.(Trp896del)	NC_000016.9:g.2126116_2126118del	NC_000016.10:g.2076115_2076117del	16	2126113	.	TGTG	T	16	2076112	.	TGTG	T	TSC2	HGNC:12363	Homo sapiens TSC complex subunit 2 (TSC2), transcript variant 1, mRNA
NM_000548.5:c.2709C>T		MANE	NM_000548.5:c.2709C>T						NP_000539.2:p.(Pro903=)	NC_000016.9:g.2126138C>T	NC_000016.10:g.2076137C>T	16	2126138	.	C	T	16	2076137	.	C	T	TSC2	HGNC:12363	Homo sapiens TSC complex subunit 2 (TSC2), transcript variant 1, mRNA
NM_000548.5:c.2743-4C>T		MANE	NM_000548.5:c.2743-4C>T	NC_000016.9(NM_000548.5):c.2743-4C>T					NP_000539.2:p.?	NC_000016.9:g.2126488C>T	NC_000016.10:g.2076487C>T	16	2126488	.	C	T	16	2076487	.	C	T	TSC2	HGNC:12363	Homo sapiens TSC complex subunit 2 (TSC2), transcript variant 1, mRNA
NM_000548.5:c.2978C>T		MANE	NM_000548.5:c.2978C>T						NP_000539.2:p.(Thr993Met)	NC_000016.9:g.2129044C>T	NC_000016.10:g.2079043C>T	16	2129044	.	C	T	16	2079043	.	C	T	TSC2	HGNC:12363	Homo sapiens TSC complex subunit 2 (TSC2), transcript variant 1, mRNA
NM_000548.5:c.5160+2_5160+3dup		MANE	NM_000548.5:c.5160+2_5160+3dup	NC_000016.9(NM_000548.5):c.5160+2_5160+3dup					NP_000539.2:p.?	NC_000016.9:g.2138142_2138143dup	NC_000016.10:g.2088141_2088142dup	16	2138139	.	A	ATG	16	2088138	.	A	ATG	TSC2	HGNC:12363	Homo sapiens TSC complex subunit 2 (TSC2), transcript variant 1, mRNA
NM_000548.5:c.3254C>T		MANE	NM_000548.5:c.3254C>T						NP_000539.2:p.(Ser1085Leu)	NC_000016.9:g.2129399C>T	NC_000016.10:g.2079398C>T	16	2129399	.	C	T	16	2079398	.	C	T	TSC2	HGNC:12363	Homo sapiens TSC complex subunit 2 (TSC2), transcript variant 1, mRNA
NM_000548.5:c.3396G>A		MANE	NM_000548.5:c.3396G>A						NP_000539.2:p.(Ser1132=)	NC_000016.9:g.2129669G>A	NC_000016.10:g.2079668G>A	16	2129669	.	G	A	16	2079668	.	G	A	TSC2	HGNC:12363	Homo sapiens TSC complex subunit 2 (TSC2), transcript variant 1, mRNA
NM_000548.5:c.3397+15C>T		MANE	NM_000548.5:c.3397+15C>T	NC_000016.9(NM_000548.5):c.3397+15C>T					NP_000539.2:p.?	NC_000016.9:g.2129685C>T	NC_000016.10:g.2079684C>T	16	2129685	.	C	T	16	2079684	.	C	T	TSC2	HGNC:12363	Homo sapiens TSC complex subunit 2 (TSC2), transcript variant 1, mRNA
NM_000548.5:c.3421G>A		MANE	NM_000548.5:c.3421G>A						NP_000539.2:p.(Ala1141Thr)	NC_000016.9:g.2130189G>A	NC_000016.10:g.2080188G>A	16	2130189	.	G	A	16	2080188	.	G	A	TSC2	HGNC:12363	Homo sapiens TSC complex subunit 2 (TSC2), transcript variant 1, mRNA
NM_000548.5:c.3554C>T		MANE	NM_000548.5:c.3554C>T						NP_000539.2:p.(Ala1185Val)	NC_000016.9:g.2130322C>T	NC_000016.10:g.2080321C>T	16	2130322	.	C	T	16	2080321	.	C	T	TSC2	HGNC:12363	Homo sapiens TSC complex subunit 2 (TSC2), transcript variant 1, mRNA
NM_000548.5:c.3875C>T		MANE	NM_000548.5:c.3875C>T						NP_000539.2:p.(Ser1292Phe)	NC_000016.9:g.2132497C>T	NC_000016.10:g.2082496C>T	16	2132497	.	C	T	16	2082496	.	C	T	TSC2	HGNC:12363	Homo sapiens TSC complex subunit 2 (TSC2), transcript variant 1, mRNA
NM_000548.5:c.3989C>T		MANE	NM_000548.5:c.3989C>T						NP_000539.2:p.(Thr1330Met)	NC_000016.9:g.2133801C>T	NC_000016.10:g.2083800C>T	16	2133801	.	C	T	16	2083800	.	C	T	TSC2	HGNC:12363	Homo sapiens TSC complex subunit 2 (TSC2), transcript variant 1, mRNA
NM_000548.5:c.4094C>T		MANE	NM_000548.5:c.4094C>T						NP_000539.2:p.(Ser1365Leu)	NC_000016.9:g.2134317C>T	NC_000016.10:g.2084316C>T	16	2134317	.	C	T	16	2084316	.	C	T	TSC2	HGNC:12363	Homo sapiens TSC complex subunit 2 (TSC2), transcript variant 1, mRNA
NM_000548.5:c.4493G>C		MANE	NM_000548.5:c.4493G>C						NP_000539.2:p.(Ser1498Thr)	NC_000016.9:g.2134716G>C	NC_000016.10:g.2084715G>C	16	2134716	.	G	C	16	2084715	.	G	C	TSC2	HGNC:12363	Homo sapiens TSC complex subunit 2 (TSC2), transcript variant 1, mRNA
NM_000548.5:c.4639G>A		MANE	NM_000548.5:c.4639G>A						NP_000539.2:p.(Val1547Ile)	NC_000016.9:g.2135300G>A	NC_000016.10:g.2085299G>A	16	2135300	.	G	A	16	2085299	.	G	A	TSC2	HGNC:12363	Homo sapiens TSC complex subunit 2 (TSC2), transcript variant 1, mRNA
NM_000548.5:c.4780C>T		MANE	NM_000548.5:c.4780C>T						NP_000539.2:p.(Leu1594=)	NC_000016.9:g.2136311C>T	NC_000016.10:g.2086310C>T	16	2136311	.	C	T	16	2086310	.	C	T	TSC2	HGNC:12363	Homo sapiens TSC complex subunit 2 (TSC2), transcript variant 1, mRNA
NM_000548.5:c.5027T>C		MANE	NM_000548.5:c.5027T>C						NP_000539.2:p.(Leu1676Pro)	NC_000016.9:g.2137901T>C	NC_000016.10:g.2087900T>C	16	2137901	.	T	C	16	2087900	.	T	C	TSC2	HGNC:12363	Homo sapiens TSC complex subunit 2 (TSC2), transcript variant 1, mRNA
NM_000548.5:c.5068G>C		MANE	NM_000548.5:c.5068G>C						NP_000539.2:p.(Asp1690His)	NC_000016.9:g.2137942G>C	NC_000016.10:g.2087941G>C	16	2137942	.	G	C	16	2087941	.	G	C	TSC2	HGNC:12363	Homo sapiens TSC complex subunit 2 (TSC2), transcript variant 1, mRNA
NM_000548.5:c.5141A>G		MANE	NM_000548.5:c.5141A>G						NP_000539.2:p.(Gln1714Arg)	NC_000016.9:g.2138121A>G	NC_000016.10:g.2088120A>G	16	2138121	.	A	G	16	2088120	.	A	G	TSC2	HGNC:12363	Homo sapiens TSC complex subunit 2 (TSC2), transcript variant 1, mRNA
NM_000548.5:c.5210C>T		MANE	NM_000548.5:c.5210C>T						NP_000539.2:p.(Pro1737Leu)	NC_000016.9:g.2138277C>T	NC_000016.10:g.2088276C>T	16	2138277	.	C	T	16	2088276	.	C	T	TSC2	HGNC:12363	Homo sapiens TSC complex subunit 2 (TSC2), transcript variant 1, mRNA
NM_000548.5:c.5237A>C		MANE	NM_000548.5:c.5237A>C						NP_000539.2:p.(His1746Pro)	NC_000016.9:g.2138304A>C	NC_000016.10:g.2088303A>C	16	2138304	.	A	C	16	2088303	.	A	C	TSC2	HGNC:12363	Homo sapiens TSC complex subunit 2 (TSC2), transcript variant 1, mRNA
NM_000548.5:c.5246G>C		MANE	NM_000548.5:c.5246G>C						NP_000539.2:p.(Arg1749Pro)	NC_000016.9:g.2138313G>C	NC_000016.10:g.2088312G>C	16	2138313	.	G	C	16	2088312	.	G	C	TSC2	HGNC:12363	Homo sapiens TSC complex subunit 2 (TSC2), transcript variant 1, mRNA
NM_000548.5:c.599+5_599+6del		MANE	NM_000548.5:c.599+5_599+6del	NC_000016.9(NM_000548.5):c.599+5_599+6del					NP_000539.2:p.?	NC_000016.9:g.2105525_2105526del	NC_000016.10:g.2055524_2055525del	16	2105523	.	AAG	A	16	2055522	.	AAG	A	TSC2	HGNC:12363	Homo sapiens TSC complex subunit 2 (TSC2), transcript variant 1, mRNA
NM_000548.5:c.2550G>A		MANE	NM_000548.5:c.2550G>A						NP_000539.2:p.(Leu850=)	NC_000016.9:g.2125804G>A	NC_000016.10:g.2075803G>A	16	2125804	.	G	A	16	2075803	.	G	A	TSC2	HGNC:12363	Homo sapiens TSC complex subunit 2 (TSC2), transcript variant 1, mRNA
NM_000548.5:c.1715A>T		MANE	NM_000548.5:c.1715A>T						NP_000539.2:p.(Gln572Leu)	NC_000016.9:g.2115635A>T	NC_000016.10:g.2065634A>T	16	2115635	.	A	T	16	2065634	.	A	T	TSC2	HGNC:12363	Homo sapiens TSC complex subunit 2 (TSC2), transcript variant 1, mRNA
